# Supplementary material for: Conserved but mechanistically diverse piRNA defence against endogenous retroviruses in insects
Source: EMBO Rep. 2026 Apr 2;27(9):2243–73. doi: 10.1038/s44319-026-00741-4 (PMC13172572; doi:10.1038/s44319-026-00741-4)
Supplement: Supplementary file 3 — Dataset EV2 [file 44319_2026_741_MOESM3_ESM.xlsx]

## Sheet: piRNA_cluster_coordinate
Eristalis tenax
Chromosome	start	end	name	strand
HG993127.1	45460852	45543017	cluster_HG993127_right	+
HG993127.1	45420114	45454894	cluster_HG993127_left	-
HG993129.1	5231366	5382120	cluster_HG993129	+
Bactrocera tryoni
Chromosome	start	end	name	strand
NC_052502.1	1110000	1320000	cluster_502	-
NC_052503.1	30167356	30280223	cluster_503	+
Aedes aegypti
Chromosome	start	end	name	strand
NC_035107.1	91785091	91844917	cluster15	+
NC_035107.1	140950037	141059971	cluster8	+
NC_035107.1	210427747	210584997	cluster4	-
NC_035107.1	212992403	213024769	cluster21	+
NC_035107.1	218650055	218724962	cluster10	+
NC_035107.1	298212484	298274946	cluster14	-
NC_035108.1	33865001	33874985	cluster32	-
NC_035108.1	147500031	147544812	cluster16	+
NC_035108.1	204900155	204964692	cluster13	-
NC_035108.1	212290006	212329929	cluster17	-
NC_035108.1	461210325	461374682	cluster3	-
NC_035108.1	469135080	469314716	cluster1	+
NC_035109.1	105711165	105739930	cluster22	+
NC_035109.1	105760001	105934590	cluster2	+
NC_035109.1	105946459	106089649	cluster6	-
NC_035109.1	108110127	108118309	cluster35	+
NC_035109.1	148305199	148384992	cluster9	+
NC_035109.1	158080004	158084442	cluster42	+
NC_035109.1	191300101	191444989	cluster5	+
NC_035109.1	214485279	214519046	cluster19	-
NC_035109.1	246065709	246073537	cluster36	-
NC_035109.1	275400050	275468884	cluster12	-
NC_035109.1	313431701	313504977	cluster11	-
NC_035109.1	314095008	314217670	cluster7	+
NC_035109.1	383275041	383294745	cluster23	-
Anopheles stephensi
Chromosome	start	end	name	strand
NC_050202.1	40888767	40903473	NC_050202_40	-
NC_050203.1	46572904	46613151	NC_050203	+
NC_050202.1	37699046	37730483	NC_050202_37	-
Tetragonula carbonaria
Chromosome	start	end	name	strand
R2_1	810000	989500	R2_1_cluster_plus	+
R2_1	810000	989500	R2_1_cluster_minus	-
Acheta domesticus
Chromosome	start	end	name	strand
JAHLJT010008446.1	26648737	26650526	cluster_8446_26_left	-
JAHLJT010008446.1	26651169	26666926	cluster_8446_26_right	+
JAHLJT010008446.1	72824390	72854209	cluster_8446_72	-
Teleopgryllus oceanicus
Chromosome	start	end	name	strand
CAXIVR010000001.1	280544903	280577674	cluster_1	-

## Sheet: phasing_weblogo_Fig6_EV6
piRNAs (>22nt), nucleotide composion at -5 to +6 at the piRNA 3' ends
Aedes aegypti ovary small RNA seq rep1
position	A	C	G	U	U.ratio
-5	559155	499075	420666	660519	0.308738
-4	620375	487358	385537	646145	0.302019
-3	715749	326518	502083	595065	0.278144
-2	416654	372833	740555	609373	0.284832
-1	422282	467825	336100	913208	0.426849
+1	319576	226718	272824	1320297	0.61713	Z-score	4.82739
+2	595140	475368	678989	389918	0.182254
+3	533996	604414	363446	637559	0.298006
+4	498600	356212	538728	745875	0.348635
+5	598509	393511	407757	739638	0.34572
+6	568282	441437	387614	742082	0.346862
						S.D.	0.0631654
						mean	0.312206
Aedes aegypti ovary small RNA seq rep2
position	A	C	G	U	U.ratio
-5	310815	272849	248197	352853	0.297838
-4	338409	270041	234243	342021	0.288695
-3	406723	182305	290310	305376	0.257763
-2	218616	199153	451270	315675	0.266457
-1	249944	236496	212211	486063	0.410279
+1	186167	131588	163821	703138	0.593509	Z-score	4.94541
+2	326931	255585	369813	232385	0.196153
+3	297197	331533	208042	347942	0.293693
+4	278131	202547	298467	405569	0.342335
+5	328546	220859	230257	405052	0.341899
+6	325032	242258	215939	401485	0.338888
						S.D.	0.0586623
						mean	0.3034
Anopheles stephensi ovary small RNA seq rep1
position	A	C	G	U	U.ratio
-5	130215	129847	133515	184933	0.319671
-4	135374	119326	150473	173337	0.299627
-3	194357	98778	122237	163138	0.281997
-2	72586	117508	201311	187105	0.323426
-1	127992	111081	128814	210623	0.364078
+1	95820	75369	51558	355763	0.614964	Z-score	4.78528
+2	159208	96756	226409	96137	0.16618
+3	150995	149340	99852	178323	0.308245
+4	133585	109000	107299	228626	0.395198
+5	129248	101630	142102	205530	0.355275
+6	130429	118953	128207	200921	0.347308
						S.D.	0.0624548
						mean	0.3161
Anopheles stephensi ovary small RNA seq rep2
position	A	C	G	U	U.ratio
-5	129482	130231	134744	184289	0.318428
-4	135809	118783	151612	172542	0.298131
-3	201315	94014	121010	162407	0.280619
-2	69488	113307	209086	186865	0.322879
-1	127754	113177	131931	205884	0.355742
+1	95330	74623	51686	357107	0.617036	Z-score	4.80861
+2	158161	98355	227905	94325	0.162982
+3	150008	148904	99592	180242	0.311435
+4	133813	107537	108462	228934	0.395569
+5	128418	102280	141648	206400	0.356633
+6	130429	118510	129315	200492	0.346425
						S.D.	0.0628355
						mean	0.314884
Tetragonula carbonaria ovary small RNA seq rep1, cluster R2_1, sense
position	A	C	G	U	U.ratio
-5	4395089	6774028	3417636	5949167	0.289696
-4	4054582	3492475	6010711	6978152	0.339802
-3	4118972	3700810	6138144	6577994	0.320316
-2	3314421	4634051	6607627	5979821	0.291188
-1	3323922	4942528	5333632	6935838	0.337742
+1	6096914	3936353	4671635	5831018	0.283942	Z-score	-1.82782
+2	5394540	4001106	4846996	6293278	0.306452
+3	4911673	4292271	4865929	6466047	0.314865
+4	4491263	4108681	5020964	6915012	0.336728
+5	4562881	4118390	4840985	7013664	0.341532
+6	4413182	4345583	5264320	6512835	0.317144
						S.D.	0.019479
						mean	0.319546
Tetragonula carbonaria ovary small RNA seq rep1, cluster R2_1, antisense
position	A	C	G	U	U.ratio
-5	184122	203972	120700	111953	0.180352
-4	206060	113698	178757	122232	0.196911
-3	199583	120784	154457	145923	0.235076
-2	159244	146424	184000	131079	0.211163
-1	165789	167107	155597	132254	0.213056
+1	222281	150643	147650	100173	0.161375	Z-score	-1.55954
+2	201749	161086	151107	106805	0.172059
+3	196756	167018	149797	107176	0.172656
+4	195386	153630	165808	105923	0.170638
+5	189134	160008	146553	125052	0.201454
+6	178843	159584	162929	119391	0.192334
						S.D.	0.0212853
						mean	0.19457
Tetragonula carbonaria ovary small RNA seq rep2, cluster R2_1, sense
position	A	C	G	U	U.ratio
-5	3289331	4713685	2545187	4399473	0.294325
-4	3016723	2516665	4405422	5008866	0.335093
-3	2885761	2707264	4704668	4649983	0.311084
-2	2454064	3442586	4616467	4434559	0.296672
-1	2480636	3295842	3901407	5269791	0.352549
+1	4356129	2920836	3321860	4348851	0.290938	Z-score	-1.56646
+2	3841043	2847773	3660972	4597888	0.307599
+3	3716619	3023740	3479998	4727319	0.316258
+4	3240561	3047305	3573092	5086718	0.340302
+5	3440049	2960534	3464627	5082466	0.340017
+6	3309833	3113161	3640405	4884277	0.326758
						S.D.	0.0198712
						mean	0.322066
Tetragonula carbonaria ovary small RNA seq rep2, cluster R2_1, antisense
position	A	C	G	U	U.ratio
-5	138888	153335	89364	80183	0.173643
-4	151786	83666	135269	91049	0.197174
-3	148258	93656	113232	106624	0.230903
-2	114699	127705	123070	96296	0.208537
-1	120826	113644	119349	107951	0.233777
+1	158252	115476	112135	75907	0.164383	Z-score	-1.27314
+2	142048	123714	116445	79563	0.1723
+3	149760	119977	112419	79614	0.172411
+4	143639	114909	126888	76334	0.165307
+5	140854	122120	105308	93488	0.202456
+6	131348	115252	122962	92208	0.199684
						S.D.	0.0245349
						mean	0.195619
Acheta domesticus ovary small RNA seq rep1
position	A	C	G	U	U.ratio
-5	469906	340820	443889	583420	0.317415
-4	355722	473415	608414	400484	0.217887
-3	578157	268478	638392	353008	0.192057
-2	240724	376656	631571	589084	0.320497
-1	462731	391663	426688	556953	0.303015
+1	479208	320216	502809	535802	0.291508	Z-score	0.364988
+2	434465	374167	506199	523197	0.284651
+3	472098	376427	454667	534765	0.290956
+4	452227	429877	432663	523184	0.284656
+5	494645	325001	498862	519442	0.28262
+6	476716	415332	448025	497877	0.270887
						S.D.	0.0412173
						mean	0.276464
Acheta domesticus ovary small RNA seq rep2
position	A	C	G	U	U.ratio
-5	187328	166374	177256	237506	0.309066
-4	182977	195041	219055	171391	0.223031
-3	257619	115202	220657	174986	0.227709
-2	93784	132418	287972	254290	0.330907
-1	199163	172938	219429	176934	0.230244
+1	193518	131043	201448	242455	0.315506	Z-score	1.16055
+2	180647	153689	220721	213403	0.277702
+3	196581	147408	204041	220412	0.28683
+4	196972	170136	183816	217511	0.283057
+5	197275	139613	208526	223018	0.290225
+6	201269	162614	190573	213975	0.278457
						S.D.	0.0360032
						mean	0.273723
Teleogryllus oceanicus ovary small RNA seq rep1
position	A	C	G	U	U.ratio
-5	718752	570196	558009	907967	0.32958
-4	646214	786533	616192	705985	0.256263
-3	888466	522710	612833	730915	0.265312
-2	483815	641332	649215	980562	0.355931
-1	637973	808736	585481	722734	0.262343
1	745443	469783	795457	744241	0.270149	Z-score	-0.692097
2	660377	567055	737943	789549	0.286596
3	642356	567396	671981	873191	0.316956
4	667835	565429	771706	749954	0.272223
5	681098	555055	626001	892770	0.324063
6	701467	638458	665820	749179	0.271942
						S.D.	0.034636
						mean	0.294121

## Sheet: phasing_linkage_window_Fig6_EV6
	Ae. aegypti	Ae. aegypti	An. stephensi	An. stephensi	T. carbonaria	T. carbonaria	T. carbonaria	T. carbonaria	A. domesticus	A. domesticus	T. oceanicus
	ovary sRNAseq rep1	ovary sRNAseq rep2	ovary sRNAseq rep1	ovary sRNAseq rep2	ovary sRNAseq rep1	ovary sRNAseq rep1	ovary sRNAseq rep2	ovary sRNAseq rep2	ovary sRNAseq rep1	ovary sRNAseq rep2	ovary sRNAseq rep1
position	cluster 3	cluster 3	cluster NC_050202_37	cluster NC_050202_37	cluster R2_1 sense	cluster R2_1 antisense	cluster R2_1 sense	cluster R2_1 antisense	cluster 8446_72	cluster 8446_72	cluster 1
-9	0.0509166	0.0539766	0.0575727	0.0584441	0.0461396	0.0400453	0.0432008	0.0441716	0.0585988	0.0583945	0.0621951
-8	0.0478262	0.049147	0.0556351	0.0560141	0.0515228	0.0485926	0.0495714	0.0523782	0.0528728	0.0586369	0.0565733
-7	0.0486626	0.0516455	0.0541473	0.0547727	0.0343088	0.0559051	0.0346279	0.0565185	0.044357	0.0452507	0.0526878
-6	0.0490219	0.049418	0.0518386	0.0522539	0.0392573	0.0400081	0.0384432	0.0490753	0.042707	0.0450169	0.0472052
-5	0.0465878	0.046916	0.0459458	0.0463854	0.0357877	0.03542	0.0361928	0.0413552	0.0446309	0.049971	0.047681
-4	0.0472902	0.0482779	0.0461319	0.0457069	0.0316227	0.0323877	0.0315135	0.0356795	0.042878	0.0443614	0.0520352
-3	0.0412573	0.0414836	0.0423966	0.0418612	0.0331735	0.0447972	0.0334632	0.036387	0.029281	0.0319727	0.0378529
-2	0.0379749	0.0372424	0.0376008	0.0377712	0.0347498	0.0417207	0.0328458	0.0373622	0.0295975	0.0312404	0.0365327
-1	0.0335046	0.0318646	0.044373	0.0442965	0.0313902	0.0354718	0.0298837	0.0365353	0.0480337	0.0564166	0.0518834
0	0.0375157	0.0374177	0.027008	0.0262227	0.036968	0.037507	0.03763	0.0426139	0.0459655	0.0339111	0.0350183
+1	0.131126	0.122156	0.108178	0.108066	0.0327983	0.0429577	0.0337259	0.0412284	0.0417825	0.0444252	0.036636
+2	0.0344748	0.0375493	0.0279856	0.0272547	0.0371519	0.0509397	0.038611	0.0488639	0.0594296	0.0442682	0.047216
+3	0.035271	0.0368619	0.0414458	0.0414413	0.0448576	0.0625697	0.0434606	0.0479838	0.0497804	0.0447016	0.0522728
+4	0.0586656	0.0565933	0.0607826	0.060562	0.0615553	0.0479991	0.0616339	0.0444829	0.0478188	0.0472313	0.0431016
+5	0.0556745	0.0556767	0.0536015	0.0538168	0.0658295	0.0512989	0.0672282	0.0464926	0.0474011	0.0470784	0.0649155
+6	0.0507104	0.0505189	0.0493145	0.0492555	0.0699376	0.0670291	0.0705862	0.0655459	0.0602652	0.0626112	0.0462485
+7	0.0488446	0.0488909	0.047585	0.0473056	0.0710804	0.0598441	0.0716765	0.0642281	0.046889	0.0462791	0.0510671
+8	0.0495291	0.0496713	0.0503385	0.0503605	0.0821419	0.067582	0.0825538	0.0729122	0.0628332	0.068	0.0516355
+9	0.0484921	0.0481528	0.0504395	0.0504618	0.0833423	0.0747293	0.0832174	0.0681644	0.056404	0.0582647	0.0601571
+10	0.046654	0.0465392	0.0476786	0.0477466	0.0763848	0.0631948	0.0799341	0.0680211	0.0884738	0.081968	0.0670849
Z-score	12.0057	10.7364	6.86163	6.62318	-0.976165	-0.587581	-0.893424	-0.766557	-0.668871	-0.465235	-1.56201

## Sheet: phasing_linkage_values_Fig6
cluster_name	linkage_value_at_+1	library
cluster15	0.121628	Ae.aegypti_ovary_sRNAseq_rep1
cluster8	0.13886	Ae.aegypti_ovary_sRNAseq_rep1
cluster4	0.128426	Ae.aegypti_ovary_sRNAseq_rep1
cluster21	0.135115	Ae.aegypti_ovary_sRNAseq_rep1
cluster10	0.127907	Ae.aegypti_ovary_sRNAseq_rep1
cluster14	0.132286	Ae.aegypti_ovary_sRNAseq_rep1
cluster32	0.151432	Ae.aegypti_ovary_sRNAseq_rep1
cluster16	0.131357	Ae.aegypti_ovary_sRNAseq_rep1
cluster13	0.129443	Ae.aegypti_ovary_sRNAseq_rep1
cluster17	0.133926	Ae.aegypti_ovary_sRNAseq_rep1
cluster3	0.131126	Ae.aegypti_ovary_sRNAseq_rep1
cluster1	0.126532	Ae.aegypti_ovary_sRNAseq_rep1
cluster22	0.134176	Ae.aegypti_ovary_sRNAseq_rep1
cluster2	0.133009	Ae.aegypti_ovary_sRNAseq_rep1
cluster6	0.152797	Ae.aegypti_ovary_sRNAseq_rep1
cluster35	0.167542	Ae.aegypti_ovary_sRNAseq_rep1
cluster9	0.126319	Ae.aegypti_ovary_sRNAseq_rep1
cluster42	0.460623	Ae.aegypti_ovary_sRNAseq_rep1
cluster5	0.138075	Ae.aegypti_ovary_sRNAseq_rep1
cluster19	0.135571	Ae.aegypti_ovary_sRNAseq_rep1
cluster36	0.0982628	Ae.aegypti_ovary_sRNAseq_rep1
cluster12	0.135602	Ae.aegypti_ovary_sRNAseq_rep1
cluster11	0.138458	Ae.aegypti_ovary_sRNAseq_rep1
cluster7	0.145339	Ae.aegypti_ovary_sRNAseq_rep1
cluster23	0.139921	Ae.aegypti_ovary_sRNAseq_rep1
cluster15	0.113445	Ae.aegypti_ovary_sRNAseq_rep2
cluster8	0.129198	Ae.aegypti_ovary_sRNAseq_rep2
cluster4	0.120264	Ae.aegypti_ovary_sRNAseq_rep2
cluster21	0.126924	Ae.aegypti_ovary_sRNAseq_rep2
cluster10	0.122771	Ae.aegypti_ovary_sRNAseq_rep2
cluster14	0.12609	Ae.aegypti_ovary_sRNAseq_rep2
cluster32	0.145428	Ae.aegypti_ovary_sRNAseq_rep2
cluster16	0.131927	Ae.aegypti_ovary_sRNAseq_rep2
cluster13	0.124961	Ae.aegypti_ovary_sRNAseq_rep2
cluster17	0.125604	Ae.aegypti_ovary_sRNAseq_rep2
cluster3	0.122156	Ae.aegypti_ovary_sRNAseq_rep2
cluster1	0.119638	Ae.aegypti_ovary_sRNAseq_rep2
cluster22	0.128077	Ae.aegypti_ovary_sRNAseq_rep2
cluster2	0.125672	Ae.aegypti_ovary_sRNAseq_rep2
cluster6	0.142847	Ae.aegypti_ovary_sRNAseq_rep2
cluster35	0.168061	Ae.aegypti_ovary_sRNAseq_rep2
cluster9	0.116728	Ae.aegypti_ovary_sRNAseq_rep2
cluster42	0.448143	Ae.aegypti_ovary_sRNAseq_rep2
cluster5	0.1339	Ae.aegypti_ovary_sRNAseq_rep2
cluster19	0.126902	Ae.aegypti_ovary_sRNAseq_rep2
cluster36	0.0875136	Ae.aegypti_ovary_sRNAseq_rep2
cluster12	0.12805	Ae.aegypti_ovary_sRNAseq_rep2
cluster11	0.132067	Ae.aegypti_ovary_sRNAseq_rep2
cluster7	0.139519	Ae.aegypti_ovary_sRNAseq_rep2
cluster23	0.13766	Ae.aegypti_ovary_sRNAseq_rep2
cluster_NC_050202_40	0.108266	An.stephensi_ovary_sRNAseq_rep1
cluster_NC_050203	0.104964	An.stephensi_ovary_sRNAseq_rep1
cluster_NC_050202_37	0.108178	An.stephensi_ovary_sRNAseq_rep1
cluster_NC_050202_40	0.110223	An.stephensi_ovary_sRNAseq_rep2
cluster_NC_050203	0.102769	An.stephensi_ovary_sRNAseq_rep2
cluster_NC_050202_37	0.108066	An.stephensi_ovary_sRNAseq_rep2
cluster_8446_26_left	0.0280671	A.domesticus_ovary_sRNAseq_rep1
cluster_8446_26_right	0.0497833	A.domesticus_ovary_sRNAseq_rep1
cluster_8446_72	0.0417825	A.domesticus_ovary_sRNAseq_rep1
cluster_8446_26_left	0.0206139	A.domesticus_ovary_sRNAseq_rep2
cluster_8446_26_right	0.0486828	A.domesticus_ovary_sRNAseq_rep2
cluster_8446_72	0.0444252	A.domesticus_ovary_sRNAseq_rep2
cluster_1	0.036636	T.oceanicus_ovary_sRNAseq_rep1
R2_1_cluster_plus	0.0429577	T.carbonaria_ovary_sRNAseq_rep1
R2_1_cluster_minus	0.0327983	T.carbonaria_ovary_sRNAseq_rep1
R2_1_cluster_plus	0.0412284	T.carbonaria_ovary_sRNAseq_rep2
R2_1_cluster_minus	0.0337259	T.carbonaria_ovary_sRNAseq_rep2

## Sheet: ping-pong_wblogo_Fig7_EV6
Tetragonula carbonaria small RNA reads mapping to R2_1 piRNA cluster
ovary small RNA library replicate #1
plus piRNAs (>22nt), nucleotide composion at -5 to +6
position	A	C	G	U	U.ratio
-5	5112153	4129119	5782546	5512102	0.268413
-4	4822383	4067160	4323244	7323133	0.356601
-3	5600481	3725467	4137923	7072049	0.344375
-2	5677274	3667661	4490971	6700014	0.326258
-1	4808251	3075164	4632044	8020461	0.390558
+1	591546	598066	391793	18954515	0.922993	Z-score	12.6731
+2	6793752	4715597	4485587	4540984	0.221124
+3	3502155	7770964	2665407	6597394	0.321261
+4	5087976	2960061	5449286	7038597	0.342746
+5	5864685	4604470	3311313	6755452	0.328958
+6	4743961	4693911	4927798	6170250	0.300461
						S.D.	0.0475744
						mean	0.320075
minus piRNAs (>22nt), nucleotide composion at +5 to +15
position	A	C	G	U	A.ratio
+5	188549	157762	123317	151119	0.303745
+6	194939	103369	134209	188230	0.314039
+7	238279	148298	93308	140862	0.383858
+8	180735	88746	226548	124718	0.291157
+9	128804	138808	170482	182653	0.207498
+10	554792	12415	33654	19886	0.893749	Z-score	12.3438
+11	212671	155448	104561	148067	0.342605
+12	190681	134014	137000	159052	0.30718
+13	180412	141415	143343	155577	0.290637
+14	178064	137599	171943	133141	0.286854
+15	151696	175249	140429	153373	0.244377
						S.D.	0.0483283
						mean	0.297195
ovary small RNA library replicate #2
plus piRNAs (>22nt), nucleotide composion at -5 to +6
position	A	C	G	U	U.ratio
-5	3791223	3123676	3973491	4059286	0.271566
-4	3446041	3053756	3088302	5359577	0.358556
-3	4106007	2801173	2959068	5081428	0.339948
-2	4255589	2554464	3437988	4699635	0.314406
-1	3717830	2113766	3440277	5675803	0.379711
+1	481624	453216	276760	13736076	0.918944	Z-score	12.6423
+2	5159486	3440493	3107248	3240449	0.216786
+3	2734890	5279046	1974403	4959337	0.33178
+4	3787376	2123627	3749036	5287637	0.353743
+5	4179263	3343913	2555872	4868628	0.325711
+6	3537924	3367908	3588369	4453475	0.297938
						S.D.	0.0474542
						mean	0.319015
minus piRNAs (>22nt), nucleotide composion at +5 to +15
position	A	C	G	U	A.ratio
+5	142574	109950	98694	110552	0.308755
+6	138988	75475	103973	143334	0.30099
+7	179187	107852	67804	106927	0.388044
+8	135046	65040	166272	95412	0.292453
+9	96531	108478	123796	132965	0.209046
+10	400636	10122	30966	20046	0.867609	Z-score	12.3002
+11	152415	115934	77445	115976	0.330067
+12	135134	97035	105695	123906	0.292644
+13	134524	101055	107958	118233	0.291323
+14	133043	104270	128665	95792	0.288115
+15	116021	129197	102185	114367	0.251253
						S.D.	0.0465309
						mean	0.295269

## Sheet: ping-pong_linkage_window_FigEV6
Tetragonula carbonaria ovary small RNA library replicate #1
overlap / nt	R2_1_962500_963000
1	0.0239616
2	0.00670434
3	0.0188102
4	0.00401598
5	0.00973455
6	0.00455748
7	0.0048414
8	0.0141831
9	0.0288822
10	0.72574
11	0.0154857
12	0.0364399
13	0.0045561
14	0.00456543
15	0.00686771
16	0.00586175
17	0.0151839
18	0.0107801
19	0.0454103
20	0.0134182
Z-score	60.5478

## Sheet: in-trans_ping-pong_linkage_Fig8
library_name	linkage_type	linkage_value	category
Ae.aegypti_ovary_sRNAseq_rep1	g1g9_g2g10_revComp	5.01351	cluster_only
Ae.aegypti_ovary_sRNAseq_rep1	g2g10_revComp_last9	4.81451	cluster_only
Ae.aegypti_ovary_sRNAseq_rep2	g1g9_g2g10_revComp	4.56776	cluster_only
Ae.aegypti_ovary_sRNAseq_rep2	g2g10_revComp_last9	4.48254	cluster_only
Ae.aegypti_ovary_sRNAseq_rep1	g1g9_g2g10_revComp	4.62746	soma-enriched
Ae.aegypti_ovary_sRNAseq_rep1	g2g10_revComp_last9	4.72019	soma-enriched
Ae.aegypti_ovary_sRNAseq_rep2	g1g9_g2g10_revComp	4.58407	soma-enriched
Ae.aegypti_ovary_sRNAseq_rep2	g2g10_revComp_last9	4.60837	soma-enriched
An.stephensi_ovary_sRNAseq_rep1	g1g9_g2g10_revComp	3.11374	cluster_only
An.stephensi_ovary_sRNAseq_rep1	g2g10_revComp_last9	4.16734	cluster_only
An.stephensi_ovary_sRNAseq_rep2	g1g9_g2g10_revComp	3.06376	cluster_only
An.stephensi_ovary_sRNAseq_rep2	g2g10_revComp_last9	3.76289	cluster_only
An.stephensi_ovary_sRNAseq_rep1	g1g9_g2g10_revComp	10.9822	soma-enriched
An.stephensi_ovary_sRNAseq_rep1	g2g10_revComp_last9	6.166	soma-enriched
An.stephensi_ovary_sRNAseq_rep2	g1g9_g2g10_revComp	11.9727	soma-enriched
An.stephensi_ovary_sRNAseq_rep2	g2g10_revComp_last9	6.53241	soma-enriched
A.domesticus_ovary_sRNAseq_rep1	g1g9_g2g10_revComp	496.709	soma-enriched
A.domesticus_ovary_sRNAseq_rep1	g2g10_revComp_last9	2.36994	soma-enriched
A.domesticus_ovary_sRNAseq_rep2	g1g9_g2g10_revComp	205.57	soma-enriched
A.domesticus_ovary_sRNAseq_rep2	g2g10_revComp_last9	4.09927	soma-enriched
T.oceanicus_ovary_sRNAseq_rep1	g1g9_g2g10_revComp	110.103	soma-enriched
T.oceanicus_ovary_sRNAseq_rep1	g2g10_revComp_last9	4.34658	soma-enriched

## Sheet: size_distribution_FigEV6
Figure EV6
Tetragonula carbonaria ovarian small RNA sequencing libraries
size / nt	rep1_plus	rep1_minus	rep2_plus	rep2_minus
18	0.0018091	0.000222514	0.00155414	0.000212635
19	0.00336975	0.000524854	0.00331474	0.000507576
20	0.00903587	0.00112362	0.00813669	0.00112646
21	0.0239355	0.00273788	0.0225124	0.00273763
22	0.109809	0.00845269	0.097751	0.00802939
23	0.0600955	0.0109095	0.0533286	0.0110095
24	0.0856314	0.0209064	0.081472	0.0207078
25	0.140758	0.0426826	0.141897	0.0441413
26	0.264033	0.119696	0.270249	0.130908
27	0.193343	0.279711	0.19843	0.290644
28	0.0765297	0.312567	0.0876454	0.299934
29	0.0215636	0.13886	0.0239108	0.132609
30	0.00558514	0.046346	0.00564782	0.0424954
31	0.00152222	0.00959188	0.00125007	0.00890939
32	0.000757679	0.00212239	0.000666326	0.00206875
33	0.000684931	0.00123781	0.000566847	0.00124945
34	0.000437861	0.000822772	0.00034161	0.000724702
35	0.000323935	0.000459157	0.000364133	0.000563129
36	0.000155105	0.000290662	0.000213975	0.000271491
37	0.000167458	0.000224484	0.000247761	0.000191827
38	0.000233343	0.000196514	0.000163297	0.000189383
39	0.00016334	0.000147013	0.000240253	0.000570725
40	5.62769e-05	0.000166092	9.57258e-05	0.000198631
mean / nt	25.3224	27.4219	25.4467	27.3758

## Sheet: description
Shown are genomic coordinates of piRNA clusters identified in this study, raw data used to generate weblogo plots, linkage analysis plots and the size distribution of piRNAs in Figures 6-8 and EV6.
