# Supplementary material for: Conserved but mechanistically diverse piRNA defence against endogenous retroviruses in insects
Source: EMBO Rep. 2026 Apr 2;27(9):2243–73. doi: 10.1038/s44319-026-00741-4 (PMC13172572; doi:10.1038/s44319-026-00741-4)
Supplement: Supplementary file 4 — Source data Fig. 2 [file 44319_2026_741_MOESM4_ESM.zip]

Archive with 31 entries (28 files):
- Figure_2/
- Figure_2/.DS_Store
- __MACOSX/Figure_2/._.DS_Store
- Figure_2/2H/
- Figure_2/2C/
- Figure_2/2H/Anopheles_stephensi_cluster_RNA-FISH_birds-eye_FISH-only.tif
- __MACOSX/Figure_2/2H/._Anopheles_stephensi_cluster_RNA-FISH_birds-eye_FISH-only.tif
- Figure_2/2H/microscopy-images_cropping-information_Fig2H.pdf
- __MACOSX/Figure_2/2H/._microscopy-images_cropping-information_Fig2H.pdf
- Figure_2/2H/Anopheles_stephensi_cluster_RNA-FISH_FISH-DAPI.tif
- __MACOSX/Figure_2/2H/._Anopheles_stephensi_cluster_RNA-FISH_FISH-DAPI.tif
- Figure_2/2H/Anopheles_stephensi_cluster_RNA-FISH_FISH-only.tif
- __MACOSX/Figure_2/2H/._Anopheles_stephensi_cluster_RNA-FISH_FISH-only.tif
- Figure_2/2H/Anopheles_stephensi_whole-ovary_DAPI_2.tif
- __MACOSX/Figure_2/2H/._Anopheles_stephensi_whole-ovary_DAPI_2.tif
- Figure_2/2H/Anopheles_stephensi_whole-ovary_DAPI_1.tif
- __MACOSX/Figure_2/2H/._Anopheles_stephensi_whole-ovary_DAPI_1.tif
- Figure_2/2H/Anopheles_stephensi_cluster_RNA-FISH_birds-eye_FISH-DAPI.tif
- __MACOSX/Figure_2/2H/._Anopheles_stephensi_cluster_RNA-FISH_birds-eye_FISH-DAPI.tif
- Figure_2/2C/Aedes_aegypti_cluster3_RNA-FISH_FISH-DAPI.tif
- __MACOSX/Figure_2/2C/._Aedes_aegypti_cluster3_RNA-FISH_FISH-DAPI.tif
- Figure_2/2C/Aedes_aegypti_cluster3_RNA-FISH_birds-eye_FISH-DAPI.tif
- __MACOSX/Figure_2/2C/._Aedes_aegypti_cluster3_RNA-FISH_birds-eye_FISH-DAPI.tif
- Figure_2/2C/Aedes_aegypti_whole-ovary_DAPI.tif
- __MACOSX/Figure_2/2C/._Aedes_aegypti_whole-ovary_DAPI.tif
- Figure_2/2C/Aedes_aegypti_cluster3_RNA-FISH_birds-eye_FISH-only.tif
- __MACOSX/Figure_2/2C/._Aedes_aegypti_cluster3_RNA-FISH_birds-eye_FISH-only.tif
- Figure_2/2C/microscopy-images_cropping-information_Fig2C.pdf
- __MACOSX/Figure_2/2C/._microscopy-images_cropping-information_Fig2C.pdf
- Figure_2/2C/Aedes_aegypti_cluster3_RNA-FISH_FISH-only.tif
- __MACOSX/Figure_2/2C/._Aedes_aegypti_cluster3_RNA-FISH_FISH-only.tif
