# Supplementary material for: Conserved but mechanistically diverse piRNA defence against endogenous retroviruses in insects
Source: EMBO Rep. 2026 Apr 2;27(9):2243–73. doi: 10.1038/s44319-026-00741-4 (PMC13172572; doi:10.1038/s44319-026-00741-4)
Supplement: Supplementary file 5 — Source data Fig. 3 [file 44319_2026_741_MOESM5_ESM.zip]

Archive with 15 entries (12 files):
- Figure_3/
- Figure_3/3C/
- __MACOSX/Figure_3/._3C
- Figure_3/3D/
- __MACOSX/Figure_3/._3D
- Figure_3/.DS_Store
- __MACOSX/Figure_3/._.DS_Store
- Figure_3/3C/Tetragonula_carbonaria_whole-ovary_DAPI.tif
- __MACOSX/Figure_3/3C/._Tetragonula_carbonaria_whole-ovary_DAPI.tif
- Figure_3/3D/Tetragonula_carbonaria_cluster_RNA-FISH_DAPI-only.tif
- __MACOSX/Figure_3/3D/._Tetragonula_carbonaria_cluster_RNA-FISH_DAPI-only.tif
- Figure_3/3D/Tetragonula_carbonaria_cluster_RNA-FISH_FISH-only.tif
- __MACOSX/Figure_3/3D/._Tetragonula_carbonaria_cluster_RNA-FISH_FISH-only.tif
- Figure_3/3D/Tetragonula_carbonaria_cluster_RNA-FISH_FISH-DAPI.tif
- __MACOSX/Figure_3/3D/._Tetragonula_carbonaria_cluster_RNA-FISH_FISH-DAPI.tif
