# Supplementary material for: Conserved but mechanistically diverse piRNA defence against endogenous retroviruses in insects
Source: EMBO Rep. 2026 Apr 2;27(9):2243–73. doi: 10.1038/s44319-026-00741-4 (PMC13172572; doi:10.1038/s44319-026-00741-4)
Supplement: Supplementary file 6 — Source data Fig. 4 [file 44319_2026_741_MOESM6_ESM.zip]

Archive with 43 entries (40 files):
- Figure_4/
- Figure_4/.DS_Store
- __MACOSX/Figure_4/._.DS_Store
- Figure_4/4E/
- Figure_4/4F/
- Figure_4/4E/Acheta_domesticus_mid-stages_cluster_RNA-FISH_DAPI-only.tif
- __MACOSX/Figure_4/4E/._Acheta_domesticus_mid-stages_cluster_RNA-FISH_DAPI-only.tif
- Figure_4/4E/Acheta_domesticus_mid-stages_cluster_RNA-FISH_FISH-only.tif
- __MACOSX/Figure_4/4E/._Acheta_domesticus_mid-stages_cluster_RNA-FISH_FISH-only.tif
- Figure_4/4E/Acheta_domesticus_germarium_cluster_RNA-FISH_DAPI-only.tif
- __MACOSX/Figure_4/4E/._Acheta_domesticus_germarium_cluster_RNA-FISH_DAPI-only.tif
- Figure_4/4E/Acheta_domesticus_early-stages_cluster_RNA-FISH_DAPI-only.tif
- __MACOSX/Figure_4/4E/._Acheta_domesticus_early-stages_cluster_RNA-FISH_DAPI-only.tif
- Figure_4/4E/Acheta_domesticus_late-stage_cluster_RNA-FISH_FISH-only.tif
- __MACOSX/Figure_4/4E/._Acheta_domesticus_late-stage_cluster_RNA-FISH_FISH-only.tif
- Figure_4/4E/Acheta_domesticus_germarium_cluster_RNA-FISH_FISH-only.tif
- __MACOSX/Figure_4/4E/._Acheta_domesticus_germarium_cluster_RNA-FISH_FISH-only.tif
- Figure_4/4E/Acheta_domesticus_early-stages_cluster_RNA-FISH_FISH-only.tif
- __MACOSX/Figure_4/4E/._Acheta_domesticus_early-stages_cluster_RNA-FISH_FISH-only.tif
- Figure_4/4E/Acheta_domesticus_late-stage_cluster_RNA-FISH_DAPI-only.tif
- __MACOSX/Figure_4/4E/._Acheta_domesticus_late-stage_cluster_RNA-FISH_DAPI-only.tif
- Figure_4/4E/Acheta_domesticus_early-stages_cluster_RNA-FISH_FISH-DAPI.tif
- __MACOSX/Figure_4/4E/._Acheta_domesticus_early-stages_cluster_RNA-FISH_FISH-DAPI.tif
- Figure_4/4E/Acheta_domesticus_germarium_cluster_RNA-FISH_FISH-DAPI.tif
- __MACOSX/Figure_4/4E/._Acheta_domesticus_germarium_cluster_RNA-FISH_FISH-DAPI.tif
- Figure_4/4E/Acheta_domesticus_late-stage_cluster_RNA-FISH_FISH-DAPI.tif
- __MACOSX/Figure_4/4E/._Acheta_domesticus_late-stage_cluster_RNA-FISH_FISH-DAPI.tif
- Figure_4/4E/Acheta_domesticus_mid-stages_cluster_RNA-FISH_FISH-DAPI.tif
- __MACOSX/Figure_4/4E/._Acheta_domesticus_mid-stages_cluster_RNA-FISH_FISH-DAPI.tif
- Figure_4/4E/microscopy-images_cropping-information_Fig4E.pdf
- __MACOSX/Figure_4/4E/._microscopy-images_cropping-information_Fig4E.pdf
- Figure_4/4F/Acheta_domesticus_mid-stage_RNA-FISH_birds-eye_FISH-DAPI.tif
- __MACOSX/Figure_4/4F/._Acheta_domesticus_mid-stage_RNA-FISH_birds-eye_FISH-DAPI.tif
- Figure_4/4F/Acheta_domesticus_early-stage_RNA-FISH_birds-eye_FISH-DAPI.tif
- __MACOSX/Figure_4/4F/._Acheta_domesticus_early-stage_RNA-FISH_birds-eye_FISH-DAPI.tif
- Figure_4/4F/Acheta_domesticus_early-stage_RNA-FISH_birds-eye_DAPI-only.tif
- __MACOSX/Figure_4/4F/._Acheta_domesticus_early-stage_RNA-FISH_birds-eye_DAPI-only.tif
- Figure_4/4F/Acheta_domesticus_early-stage_RNA-FISH_birds-eye_FISH-only.tif
- __MACOSX/Figure_4/4F/._Acheta_domesticus_early-stage_RNA-FISH_birds-eye_FISH-only.tif
- Figure_4/4F/Acheta_domesticus_mid-stage_RNA-FISH_birds-eye_DAPI-only.tif
- __MACOSX/Figure_4/4F/._Acheta_domesticus_mid-stage_RNA-FISH_birds-eye_DAPI-only.tif
- Figure_4/4F/Acheta_domesticus_mid-stage_RNA-FISH_birds-eye_FISH-only.tif
- __MACOSX/Figure_4/4F/._Acheta_domesticus_mid-stage_RNA-FISH_birds-eye_FISH-only.tif
