# Supplementary material for: Conserved but mechanistically diverse piRNA defence against endogenous retroviruses in insects
Source: EMBO Rep. 2026 Apr 2;27(9):2243–73. doi: 10.1038/s44319-026-00741-4 (PMC13172572; doi:10.1038/s44319-026-00741-4)
Supplement: Supplementary file 7 — Source data Fig. 5 [file 44319_2026_741_MOESM7_ESM.zip]

Archive with 19 entries (16 files):
- Figure_5/
- Figure_5/.DS_Store
- __MACOSX/Figure_5/._.DS_Store
- Figure_5/5B'/
- Figure_5/5B/
- Figure_5/5B'/Anopheles_stephensi_Aub-like_western-blotting_cropping-information.pdf
- __MACOSX/Figure_5/5B'/._Anopheles_stephensi_Aub-like_western-blotting_cropping-information.pdf
- Figure_5/5B/Anopheles_stephensi_Aub-like_IF_birds-eye_IF-DAPI.tif
- __MACOSX/Figure_5/5B/._Anopheles_stephensi_Aub-like_IF_birds-eye_IF-DAPI.tif
- Figure_5/5B/Anopheles_stephensi_Aub-like_IF_IF-only.tif
- __MACOSX/Figure_5/5B/._Anopheles_stephensi_Aub-like_IF_IF-only.tif
- Figure_5/5B/Anopheles_stephensi_Aub-like_IF_birds-eye_IF-only.tif
- __MACOSX/Figure_5/5B/._Anopheles_stephensi_Aub-like_IF_birds-eye_IF-only.tif
- Figure_5/5B/Anopheles_stephensi_Aub-like_western-blotting_raw.tif
- __MACOSX/Figure_5/5B/._Anopheles_stephensi_Aub-like_western-blotting_raw.tif
- Figure_5/5B/Anopheles_stephensi_Aub-like_IF_IF-DAPI.tif
- __MACOSX/Figure_5/5B/._Anopheles_stephensi_Aub-like_IF_IF-DAPI.tif
- Figure_5/5B/microscopy-images_cropping-information_Fig5B.pdf
- __MACOSX/Figure_5/5B/._microscopy-images_cropping-information_Fig5B.pdf
