# Supplementary material for: Conserved but mechanistically diverse piRNA defence against endogenous retroviruses in insects
Source: EMBO Rep. 2026 Apr 2;27(9):2243–73. doi: 10.1038/s44319-026-00741-4 (PMC13172572; doi:10.1038/s44319-026-00741-4)
Supplement: Supplementary file 8 — Figure EV2 Source Data [file 44319_2026_741_MOESM8_ESM.zip]

Archive with 19 entries (16 files):
- Figure_EV2/
- Figure_EV2/EV2C/
- __MACOSX/Figure_EV2/._EV2C
- Figure_EV2/.DS_Store
- __MACOSX/Figure_EV2/._.DS_Store
- Figure_EV2/EV2I/
- __MACOSX/Figure_EV2/._EV2I
- Figure_EV2/EV2C/Aedes_aegypti_control_RNA-FISH_FISH-DAPI.tif
- __MACOSX/Figure_EV2/EV2C/._Aedes_aegypti_control_RNA-FISH_FISH-DAPI.tif
- Figure_EV2/EV2C/Aedes_aegypti_control_RNA-FISH_birds-eye_FISH-DAPI.tif
- __MACOSX/Figure_EV2/EV2C/._Aedes_aegypti_control_RNA-FISH_birds-eye_FISH-DAPI.tif
- Figure_EV2/EV2C/Aedes_aegypti_control_RNA-FISH_birds-eye_FISH-only.tif
- __MACOSX/Figure_EV2/EV2C/._Aedes_aegypti_control_RNA-FISH_birds-eye_FISH-only.tif
- Figure_EV2/EV2C/Aedes_aegypti_control_RNA-FISH_FISH-only.tif
- __MACOSX/Figure_EV2/EV2C/._Aedes_aegypti_control_RNA-FISH_FISH-only.tif
- Figure_EV2/EV2I/Anopheles_stephensi_control_RNA-FISH_FISH-DAPI.tif
- __MACOSX/Figure_EV2/EV2I/._Anopheles_stephensi_control_RNA-FISH_FISH-DAPI.tif
- Figure_EV2/EV2I/Anopheles_stephensi_control_RNA-FISH_FISH-only.tif
- __MACOSX/Figure_EV2/EV2I/._Anopheles_stephensi_control_RNA-FISH_FISH-only.tif
