# Supplementary material for: Conserved but mechanistically diverse piRNA defence against endogenous retroviruses in insects
Source: EMBO Rep. 2026 Apr 2;27(9):2243–73. doi: 10.1038/s44319-026-00741-4 (PMC13172572; doi:10.1038/s44319-026-00741-4)
Supplement: Supplementary file 9 — Figure EV3 Source Data [file 44319_2026_741_MOESM9_ESM.zip]

Archive with 24 entries (20 files):
- Figure_EV3/
- Figure_EV3/.DS_Store
- __MACOSX/Figure_EV3/._.DS_Store
- Figure_EV3/EV3F/
- Figure_EV3/EV3B/
- Figure_EV3/EV3E/
- Figure_EV3/EV3F/Acheta_domesticus_control_RNA-FISH_FISH-only.tif
- __MACOSX/Figure_EV3/EV3F/._Acheta_domesticus_control_RNA-FISH_FISH-only.tif
- Figure_EV3/EV3F/Acheta_domesticus_control_RNA-FISH_birds-eye_FISH-DAPI.tif
- __MACOSX/Figure_EV3/EV3F/._Acheta_domesticus_control_RNA-FISH_birds-eye_FISH-DAPI.tif
- Figure_EV3/EV3F/Acheta_domesticus_control_RNA-FISH_birds-eye_FISH-only.tif
- __MACOSX/Figure_EV3/EV3F/._Acheta_domesticus_control_RNA-FISH_birds-eye_FISH-only.tif
- Figure_EV3/EV3F/Acheta_domesticus_control_RNA-FISH_FISH-DAPI.tif
- __MACOSX/Figure_EV3/EV3F/._Acheta_domesticus_control_RNA-FISH_FISH-DAPI.tif
- Figure_EV3/EV3B/Tetragonula_carbonaria_control_RNA-FISH_FISH-only.tif
- __MACOSX/Figure_EV3/EV3B/._Tetragonula_carbonaria_control_RNA-FISH_FISH-only.tif
- Figure_EV3/EV3B/Tetragonula_carbonaria_control_RNA-FISH_DAPI-only.tif
- __MACOSX/Figure_EV3/EV3B/._Tetragonula_carbonaria_control_RNA-FISH_DAPI-only.tif
- Figure_EV3/EV3B/Tetragonula_carbonaria_control_RNA-FISH_FISH-DAPI.tif
- __MACOSX/Figure_EV3/EV3B/._Tetragonula_carbonaria_control_RNA-FISH_FISH-DAPI.tif
- Figure_EV3/EV3E/Acheta_domesticus_whole-ovary_DAPI.tif
- __MACOSX/Figure_EV3/EV3E/._Acheta_domesticus_whole-ovary_DAPI.tif
- Figure_EV3/EV3E/microscopy-images_cropping-information_FigEV3E.pdf
- __MACOSX/Figure_EV3/EV3E/._microscopy-images_cropping-information_FigEV3E.pdf
